# Supplementary material for: Analysis of Complexome Profiles with the Gaussian Interaction Profiler (GIP) Reveals Novel Protein Complexes in Plasmodium falciparum
Source: J Proteome Res. 2024 Sep 12;23(10):4467–79. doi: 10.1021/acs.jproteome.4c00414 (PMC11459595; doi:10.1021/acs.jproteome.4c00414)
Supplement: Supplementary file 2 — pr4c00414_si_002.xlsx [file pr4c00414_si_002.xlsx]

## Sheet: TS2 Cluster Members
Table S2. Details of the clusters and clustered proteins discussed in the manuscript, resulting from application of GIP to complexome profiles of P. falciparum. The first column indicates the (putative) protein complex represented in the respective GIP result clusters. The second column indicates the complexome profiling subfraction sample the cluster was identified in. The 3rd column specifies t…
	Complex	sample_id	clust_id	identifier	gene_name	protein_name	rel_abundance	rel_abundance_z	frequency	known association	Identifier	MolMass	A-25-35_summed_iBAQ_value	B-35-45-EXP1_summed_iBAQ_value	C-45-60_summed_iBAQ_value	global_summed_iBAQ_value	Peptides	Razor + unique peptides	Sequence coverage [%]	Unique sequence coverage [%]	Sequence length	PEP	MS/MS Count
	Signal peptidase complex	35-45	54	Q8IE14	PF3D7_1331300	Signal peptidase complex catalytic subunit SEC11	-6.69907	1.08046	0.906	✔	Q8IE14	21.124	1.35733e+08	3.10253e+08	71018195	3.10002e+08	8	8	35.9	35.9	184	3.2834e-44	115
	Signal peptidase complex	35-45	54	Q9NFA0	PF3D7_0320700	Signal peptidase complex subunit 2	-6.03513	1.33862	0.81	✔	Q9NFA0	21.011	1.96437e+08	6.79212e+08	110072335	557181317	11	11	43	43	179	2.3009e-142	269
	Signal peptidase complex	35-45	54	Q8I3A5	PF3D7_0904400	Signal peptidase complex subunit 3, putative	-6.77584	1.05061	0.908	✔	Q8I3A5	22.209	7.41125e+07	2.76791e+08	51600767	2.65521e+08	11	11	53	53	185	1.5374e-88	181
	Signal peptidase complex	35-45	54	Q8IAQ5	PF3D7_0806500	DnaJ protein, putative	-10.6719	-0.464293	0.19	X	Q8IAQ5	76.763	2.91785e+06	3.90928e+06	1.42759e+06	3.36471e+06	6	6	9.9	9.9	675	4.8583e-20	14
	Signal peptidase complex	35-45	54	Q8ID42	PF3D7_1366600	Signal recognition particle receptor subunit alpha, putative	-8.70375	0.300981	0.142	✔	Q8ID42	65.788	2.36362e+07	5.32525e+07	9.22245e+06	70322846	23	23	37.7	37.7	576	1.3663e-106	252
	Signal peptidase complex	35-45	54	Q8ILC7	PF3D7_1433600	Signal peptidase complex subunit 1	-7.72376	0.682032	0.526	✔	Q8ILC7	11.572	3.21203e+07	1.04112e+08	20713579	124960000	4	4	41.6	41.6	101	2.6238e-62	28
	Eukaryotic translation initiation factor	35-45	232	Q8I3T1	PF3D7_0517700	Eukaryotic translation initiation factor 3 subunit B	-9.96584	-0.18976	0.86	✔	Q8I3T1	84.056	3.06149e+06	7.57384e+06	1776129	3.43052e+06	8	8	15.4	15.4	716	6.4724e-28	49
	Eukaryotic translation initiation factor	35-45	232	Q8I5S6	PF3D7_1212700	Eukaryotic translation initiation factor 3 subunit A	-10.3795	-0.350605	0.43	✔	Q8I5S6	166.06	3.61792e+06	6.26519e+06	1.71437e+06	3.34412e+06	14	14	13.5	13.5	1377	8.7325e-44	61
	Eukaryotic translation initiation factor	35-45	232	Q8I5Y3	PF3D7_1206200	Eukaryotic translation initiation factor 3 subunit C	-9.45481	0.00894325	0.476	✔	Q8I5Y3	116.01	5.82571e+06	8.49659e+06	2.61929e+06	5.27539e+06	12	12	13.6	13.6	984	2.8286e-37	57
	Eukaryotic translation initiation factor	35-45	232	Q8IAZ3	PF3D7_0815600	Eukaryotic translation initiation factor 3 subunit G	-10.0357	-0.216931	0.43	✔	Q8IAZ3	31.251	610234	5.32083e+06	1572753	3728588	4	4	25	25	268	4.217e-13	11
	Eukaryotic translation initiation factor	35-45	232	Q8IJW4	PF3D7_1007900	Eukaryotic translation initiation factor 3 subunit D	-9.63714	-0.0619513	0.048	✔	Q8IJW4	63.109	8.4638e+06	1.33758e+07	2521526	7.86461e+06	11	11	24.7	24.7	543	1.9806e-20	38
	V-type ATPase	25-35	121	Q76NM6	PF3D7_1311900	V-type proton ATPase catalytic subunit A	-5.92627	1.6414	0.334	✔	Q76NM6	68.576	6.00167e+08	1.88536e+08	8.01841e+07	3.0701e+08	41	41	83.5	83.5	611	0	1056
	V-type ATPase	25-35	121	Q6ZMA8	PF3D7_0406100	Vacuolar proton pump subunit B	-5.86394	1.66596	0.67	✔	Q6ZMA8	55.788	7.80681e+08	2.25523e+08	9.1585e+07	444637685	30	30	73.5	73.5	494	0	850
	V-type ATPase	25-35	121	Q8I280	PF3D7_0106100	V-type proton ATPase subunit C	-7.92434	0.854003	0.332	✔	Q8I280	45.259	1.10542e+08	2.09961e+07	10082988	3.77994e+07	21	21	50.9	50.9	383	3.5489e-92	132
	V-type ATPase	25-35	121	Q8I2H3	PF3D7_0934500	V-type proton ATPase subunit E, putative	-6.25411	1.5122	0.616	✔	Q8I2H3	27.19	3.98329e+08	1.17088e+08	3.65206e+07	1.43103e+08	13	13	51.5	51.5	235	1.7767e-104	169
	V-type ATPase	25-35	121	Q8IDS0	PF3D7_1341900	V-type proton ATPase subunit D, putative	-6.79901	1.29747	0.952	✔	Q8IDS0	27.801	2.97167e+08	8.20322e+07	24604910	94374318	22	22	79.4	79.4	247	0	162
	V-type ATPase	25-35	121	Q8IE84	PF3D7_1323200	V-type proton ATPase subunit G, putative	-5.98671	1.61758	0.904	✔	Q8IE84	14.192	6.95617e+08	1.66877e+08	40908030	3.5489e+08	10	10	65.9	65.9	123	7.775e-79	162
	V-type ATPase	25-35	121	Q8IEP9	PF3D7_1306600	V-type proton ATPase subunit H	-7.93387	0.850248	0.952	✔	Q8IEP9	53.829	8.26635e+07	2.17813e+07	6.30879e+06	3.44994e+07	18	18	38.5	38.5	455	1.2829e-82	99
	V-type ATPase	25-35	578	C0H4M7	PF3D7_0713700	Uncharacterized protein	-5.05222	1.98584	0.812	X	C0H4M7	24.381	1.8647e+09	8.5028e+08	170817408	1573078741	10	10	41.6	41.6	209	0	409
	V-type ATPase	25-35	578	Q8IAQ8	PF3D7_0806800	V-type proton ATPase subunit a, putative	-5.24529	1.90975	0.812	✔	Q8IAQ8	123	1.48999e+09	5.85997e+08	114921988	9.00939e+08	57	57	48.3	48.3	1053	0	1167
	V-type ATPase	25-35	578	Q8IDF7	PF3D7_1354400	V-type proton ATPase 21 kDa proteolipid subunit, putative	-5.72327	1.72139	0.858	✔	Q8IDF7	19.123	9.72386e+08	6.44835e+08	136072498	799155567	3	3	20.4	20.4	181	3.0243e-244	124
	V-type ATPase	25-35	578	Q8IKJ0	PF3D7_1464700	V-type proton ATPase subunit	-5.02066	1.99828	0.666	✔	Q8IKJ0	44.532	1.8589e+09	6.1739e+08	1.5174e+08	1.12146e+09	33	33	89.3	89.3	382	0	587
	20S Proteasome	35-45	878	A0A5K1K7U1	PF3D7_0518300	Proteasome subunit beta	-9.09867	0.147423	0.808	✔	A0A5K1K7U1	27.268	2.53405e+07	3.2235e+07	6792132	41417822	13	13	58.8	58.8	240	1.1024e-53	55
	20S Proteasome	35-45	878	C6KST3	PF3D7_0608500	Proteasome subunit alpha type-2, putative	-8.31011	0.45404	0.812	✔	C6KST3	26.528	6.97423e+07	7.18171e+07	18273746	8.88722e+07	14	14	68.9	68.9	235	1.2692e-91	76
	20S Proteasome	35-45	878	O77396	PF3D7_0317000	Proteasome subunit alpha type-3, putative	-8.87479	0.234472	0.378	✔	O77396	29.289	2.69875e+07	3.12835e+07	6.59792e+06	3.99445e+07	9	9	52.8	52.8	252	4.7461e-133	63
	20S Proteasome	35-45	878	Q8I0U7	PF3D7_0931800	Proteasome subunit beta type-6, putative	-10.1742	-0.270767	0.67	✔	Q8I0U7	32.601	1.42917e+07	1.48273e+07	3.45351e+06	1.98266e+07	8	8	32.6	32.6	282	1.7436e-24	23
	20S Proteasome	35-45	878	Q8I6T3	PF3D7_1328100	Proteasome subunit beta	-8.86033	0.240095	0.096	✔	Q8I6T3	29.961	1.92483e+07	2.03209e+07	5.28604e+06	2.25215e+07	6	6	28.5	28.5	270	2.0748e-18	21
	20S Proteasome	35-45	878	Q8IAR3	PF3D7_0807500	Proteasome subunit alpha type-6, putative	-8.39677	0.420342	0.81	✔	Q8IAR3	29.499	5.55571e+07	5.37925e+07	13928911	82947574	15	15	59.2	59.2	260	1.7632e-168	94
	20S Proteasome	35-45	878	Q8IBI3	PF3D7_0727400	Proteasome subunit alpha type	-8.49242	0.38315	1	✔	Q8IBI3	28.388	4.97738e+07	5.14327e+07	1.03233e+07	57788798	13	13	54.7	54.7	256	2.5648e-174	93
	20S Proteasome	35-45	878	Q8IDG2	PF3D7_1353900	Proteasome subunit alpha type	-8.34217	0.441574	0.382	✔	Q8IDG2	27.228	3.76715e+07	3.40562e+07	10134344	5.52357e+07	9	9	49.8	49.8	241	1.0464e-42	79
	20S Proteasome	35-45	878	Q8IDG3	PF3D7_1353800	Proteasome subunit alpha type	-9.17891	0.116221	0.86	✔	Q8IDG3	27.947	3.48516e+07	3.33675e+07	1.05765e+07	4.67321e+07	13	13	61.4	61.4	246	1.0066e-222	43
	20S Proteasome	35-45	878	Q8IJT1	PF3D7_1011400	Proteasome subunit beta	-9.29046	0.0728492	0.862	✔	Q8IJT1	30.596	5.65266e+07	2.26575e+07	4628601	3.43815e+07	7	7	32.1	32.1	271	6.0301e-42	42
	20S Proteasome	35-45	878	Q8IK90	PF3D7_1474800	Proteasome subunit alpha type-1, putative	-8.90052	0.22447	0.716	✔	Q8IK90	28.837	1.44174e+07	2.00987e+07	5263002	3.34478e+07	9	9	46.1	46.1	254	5.102e-91	62
	20S Proteasome	45-60	797	A0A5K1K7U1	PF3D7_0518300	Proteasome subunit beta	-9.26505	0.0902842	0.904	✔	A0A5K1K7U1	27.268	2.53405e+07	3.2235e+07	6792132	41417822	13	13	58.8	58.8	240	1.1024e-53	55
	20S Proteasome	45-60	797	O77396	PF3D7_0317000	Proteasome subunit alpha type-3, putative	-8.86503	0.252195	0.856	✔	O77396	29.289	2.69875e+07	3.12835e+07	6.59792e+06	3.99445e+07	9	9	52.8	52.8	252	4.7461e-133	63
	20S Proteasome	45-60	797	Q7K6A9	PF3D7_0803800	Proteasome subunit beta	-8.60709	0.356597	0.334	✔	Q7K6A9	30.872	3.63138e+07	3.88831e+07	8959456	4.56642e+07	13	13	52.1	52.1	265	3.3619e-194	81
	20S Proteasome	45-60	797	Q8IDG2	PF3D7_1353900	Proteasome subunit alpha type	-8.44031	0.424102	0.238	✔	Q8IDG2	27.228	3.76715e+07	3.40562e+07	10134344	5.52357e+07	9	9	49.8	49.8	241	1.0464e-42	79
	20S Proteasome	45-60	797	Q8IJT1	PF3D7_1011400	Proteasome subunit beta	-9.56379	-0.0306321	0.094	✔	Q8IJT1	30.596	5.65266e+07	2.26575e+07	4628601	3.43815e+07	7	7	32.1	32.1	271	6.0301e-42	42
	20S Proteasome	45-60	797	Q8IK90	PF3D7_1474800	Proteasome subunit alpha type-1, putative	-9.01328	0.192189	0.764	✔	Q8IK90	28.837	1.44174e+07	2.00987e+07	5263002	3.34478e+07	9	9	46.1	46.1	254	5.102e-91	62
	26S Proteasome	35-45	140	A0A5K1K9F3	PF3D7_1338100	26S proteasome regulatory subunit RPN3, putative	-9.72662	-0.0967466	0.574	✔	A0A5K1K9F3	59.066	8.27579e+06	1.27759e+07	3.80941e+06	1.11415e+07	9	9	22.1	22.1	503	2.2585e-56	84
	26S Proteasome	35-45	140	O77345	PF3D7_0312300	26S proteasome regulatory subunit RPN12, putative	-12.9734	-1.35921	0.096	✔	O77345	35.103	438827	185468	288518	970565	3	3	16.1	16.1	304	1.1765e-08	5
	26S Proteasome	35-45	140	Q8ID28	PF3D7_1368100	26S proteasome regulatory subunit RPN11, putative	-9.59072	-0.0439031	0.81	✔	Q8ID28	35.211	1.33742e+07	1.72389e+07	5.41311e+06	16484034	7	7	27	27	311	1.3957e-21	49
	26S Proteasome	35-45	140	Q8IJM0	PF3D7_1017900	26S proteasome regulatory subunit p55, putative	-10.1464	-0.259968	0.522	✔	Q8IJM0	55.208	1.03291e+07	6.27329e+06	2.22271e+06	8.11137e+06	11	11	33	33	467	2.2456e-67	37
	26S Proteasome	45-60	856	O77345	PF3D7_0312300	26S proteasome regulatory subunit RPN12, putative	-11.8753	-0.966234	0.384	✔	O77345	35.103	438827	185468	288518	970565	3	3	16.1	16.1	304	1.1765e-08	5
	26S Proteasome	45-60	856	Q8I1V1	PF3D7_0413600	26S protease regulatory subunit 6B, putative	-9.11167	0.152367	0.428	✔	Q8I1V1	44.666	6.81883e+06	1.13718e+07	3.90262e+06	1.2911e+07	11	11	41.3	41.3	392	9.3095e-98	49
	26S Proteasome	45-60	856	Q8I4U5	PF3D7_1248900	26S protease regulatory subunit 8, putative	-8.90704	0.235191	0.808	✔	Q8I4U5	49.545	2.90054e+07	2.09893e+07	5995379	2.0416e+07	18	18	48.3	42.5	435	1.1592e-57	87
	26S Proteasome	45-60	856	Q8IEQ1	PF3D7_1306400	26S protease regulatory subunit 10B, putative	-9.68086	-0.0780176	0.144	✔	Q8IEQ1	44.677	9.52913e+06	9.13715e+06	2.39314e+06	8.27965e+06	10	9	29.5	26.5	393	1.0734e-40	57
	26S Proteasome	45-60	856	Q8II60	PF3D7_1130400	26S protease regulatory subunit 6A, putative	-9.36251	0.0508379	0.238	✔	Q8II60	49.54	6.89146e+06	9.88847e+06	2.56352e+06	9.33255e+06	10	10	36.9	36.9	439	1.931e-52	60
	26S Proteasome	45-60	856	Q8IJM0	PF3D7_1017900	26S proteasome regulatory subunit p55, putative	-9.78678	-0.120888	0.712	✔	Q8IJM0	55.208	1.03291e+07	6.27329e+06	2.22271e+06	8.11137e+06	11	11	33	33	467	2.2456e-67	37
	26S Proteasome	45-60	856	Q8IKH3	PF3D7_1466300	26S proteasome regulatory subunit RPN2, putative	-9.59722	-0.0441629	0.524	✔	Q8IKH3	132.77	6.82062e+06	1.00657e+07	2.55087e+06	8.64856e+06	16	16	17.5	17.5	1172	2.6154e-154	119
	Respiratory chain complex IV	35-45	743	A0A5K1K8V5	PF3D7_1339400	Cytochrome c oxidase subunit ApiCOX14, putative	-6.70357	1.07871	0.856	✔	A0A5K1K8V5	17.756	3.33398e+07	3.42952e+08	55984901	454659856	8	8	51.4	51.4	148	5.9599e-159	136
	Respiratory chain complex IV	35-45	743	C6KST2	PF3D7_0608400	Uncharacterized protein	-8.11454	0.530084	0.334	✔	C6KST2	12.709	1.51729e+07	9.06062e+07	1.94805e+07	6.49562e+07	4	4	18.9	18.9	106	6.9117e-12	28
	Respiratory chain complex IV	35-45	743	C6S3C0	PF3D7_1003100	Uncharacterized protein	-7.02122	0.955198	0.474	✔	C6S3C0	10.717	2.03617e+07	1.91752e+08	45934638	2.61543e+08	6	6	43.6	43.6	94	6.148e-69	95
	Respiratory chain complex IV	35-45	743	C6S3D5	PF3D7_1025800	Uncharacterized protein	-7.3654	0.821373	0.714	✔	C6S3D5	8.1934	7.20875e+07	3.23138e+08	60146294	303772967	3	3	44.8	44.8	67	4.4032e-52	49
	Respiratory chain complex IV	35-45	743	Q7HP05	coxIII	Cytochrome c oxidase subunit 3	-8.71954	0.29484	0.714	✔	Q7HP05	32.264	3.67429e+06	4.63091e+07	8365535	52662604	1	1	6.5	6.5	279	5.5061e-34	32
	Respiratory chain complex IV	35-45	743	Q8I2M9	PF3D7_0928000.1	Cytochrome c oxidase subunit 6B, putative	-7.68274	0.697979	0.664	✔	Q8I2M9	12.224	1.69662e+07	9.58159e+07	19703656	56451077	4	4	52.4	52.4	103	5.8684e-64	61
	Respiratory chain complex IV	35-45	743	Q8I3N1	PF3D7_0523300	Cytochrome c oxidase subunit ApiCOX18, putative	-7.1083	0.921339	0.144	✔	Q8I3N1	15.603	2.77425e+07	1.31609e+08	10286723	130212842	7	7	56.9	56.9	130	1.291e-181	57
	Respiratory chain complex IV	35-45	743	Q8I6V2	PF3D7_1430900	Cytochrome c oxidase subunit 2, putative	-6.79566	1.04291	0.57	✔	Q8I6V2	19.786	1.70251e+07	3.92012e+08	69001946	4.57353e+08	9	9	73.8	73.8	172	6.2709e-276	153
	Respiratory chain complex IV	35-45	743	Q8IJH6	PF3D7_1022900	CDGSH iron-sulfur domain-containing protein, putative	-7.11873	0.917285	0.668	✔	Q8IJH6	13.87	2.76557e+07	2.08413e+08	55297641	436173115	7	7	63.6	63.6	118	2.7193e-27	110
	Respiratory chain complex IV	35-45	41	A0A5K1K8Z8	PF3D7_0809250	Uncharacterized protein	-6.41298	1.1917	0.57	✔	A0A5K1K8Z8	7.9241	1.21512e+07	3.71527e+08	91848453	563066285	3	3	47.8	47.8	67	5.9772e-08	49
	Respiratory chain complex IV	35-45	41	A0A5K1K922	PF3D7_1362000	Cytochrome c oxidase subunit ApiCOX24, putative	-7.43308	0.795057	0.666	✔	A0A5K1K922	23.754	4.60864e+06	1.52775e+08	24686055	317326041	6	6	39.2	39.2	199	5.2182e-166	118
	Respiratory chain complex IV	35-45	41	C0H5H3	PF3D7_1345300	Uncharacterized protein	-6.31497	1.22981	0.238	✔	C0H5H3	10.201	7.67238e+07	3.93868e+08	70149275	4.39334e+08	8	8	70.2	70.2	84	4.4468e-36	99
	Respiratory chain complex IV	35-45	41	C6S3G9	PF3D7_1125600	Uncharacterized protein	-6.78166	1.04835	0.808	✔	C6S3G9	9.9695	4.17538e+07	2.6231e+08	44945231	273393850	5	5	54.2	54.2	83	6.0374e-10	57
	Respiratory chain complex IV	35-45	41	O97246	PF3D7_0306500	Cytochrome c oxidase subunit ApiCOX35, putative	-6.63664	1.10473	0.954	✔	O97246	36.391	4.63842e+07	3.26779e+08	46663754	4.4573e+08	15	15	41.1	41.1	299	7.2805e-222	396
	Respiratory chain complex IV	35-45	41	Q8I2N1	PF3D7_0927800	Cytochrome c oxidase subunit 5B, putative	-6.70456	1.07833	0.954	✔	Q8I2N1	32.364	2.21628e+07	2.50926e+08	4.32086e+07	4.194e+08	10	10	53.8	53.8	273	0	212
	Respiratory chain complex IV	35-45	41	Q8I2Z5	PF3D7_0915700	Cytochrome c oxidase subunit ApiCOX30, putative	-6.4851	1.16366	0.712	✔	Q8I2Z5	22.438	3.12163e+07	2.56769e+08	43189822	4.2329e+08	10	10	64.6	64.6	189	0	234
	Respiratory chain complex IV	35-45	41	Q8IC02	PF3D7_0708700	Cg8 protein	-6.97313	0.973898	0.67	✔	Q8IC02	27.55	4.62987e+07	2.66032e+08	43585120	5.06581e+08	10	10	26.8	26.8	228	3.4491e-274	211
	Respiratory chain complex IV	35-45	41	Q8IKI8	PF3D7_1465000	Cytochrome c oxidase subunit ApiCOX25, putative	-6.87116	1.01355	0.808	✔	Q8IKI8	33.254	2.39719e+07	2.59777e+08	4.34745e+07	3.72455e+08	14	14	45	45	278	1.1844e-154	342
	Respiratory chain complex IV	35-45	41	Q8IL73	PF3D7_1439600	Cytochrome c oxidase subunit ApiCOX26, putative	-6.01018	1.34832	0.954	✔	Q8IL73	22.559	5.7743e+07	5.94105e+08	98526997	8.98714e+08	12	12	72.2	72.2	180	0	290
	Respiratory chain complex IV	35-45	41	Q8IM67	PF3D7_1402200	Cytochrome c oxidase subunit ApiCOX19, putative	-7.32597	0.836703	0.906	✔	Q8IM67	22.116	1.57238e+07	1.40439e+08	2.25141e+07	2.13343e+08	7	7	44.1	44.1	188	7.3695e-250	89
	Respiratory chain complex IV	45-60	54	A0A5K1K8V5	PF3D7_1339400	Cytochrome c oxidase subunit ApiCOX14, putative	-7.13292	0.953273	0.714	✔	A0A5K1K8V5	17.756	3.33398e+07	3.42952e+08	55984901	454659856	8	8	51.4	51.4	148	5.9599e-159	136
	Respiratory chain complex IV	45-60	54	A0A5K1K8Z8	PF3D7_0809250	Uncharacterized protein	-6.34717	1.27131	0.382	✔	A0A5K1K8Z8	7.9241	1.21512e+07	3.71527e+08	91848453	563066285	3	3	47.8	47.8	67	5.9772e-08	49
	Respiratory chain complex IV	45-60	54	A0A5K1K922	PF3D7_1362000	Cytochrome c oxidase subunit ApiCOX24, putative	-7.76823	0.696129	0.382	✔	A0A5K1K922	23.754	4.60864e+06	1.52775e+08	24686055	317326041	6	6	39.2	39.2	199	5.2182e-166	118
	Respiratory chain complex IV	45-60	54	A0A5K1K9B3	PF3D7_1361700	Cytochrome c oxidase subunit 2, putative	-8.36846	0.453182	0.286	✔	A0A5K1K9B3	27.262	8.0238e+06	3.18835e+07	1.46111e+07	1.22195e+08	8	8	48.2	48.2	228	0	100
	Respiratory chain complex IV	45-60	54	C0H5H3	PF3D7_1345300	Uncharacterized protein	-6.59264	1.17195	0.384	✔	C0H5H3	10.201	7.67238e+07	3.93868e+08	70149275	4.39334e+08	8	8	70.2	70.2	84	4.4468e-36	99
	Respiratory chain complex IV	45-60	54	C6KST2	PF3D7_0608400	Uncharacterized protein	-8.0208	0.593902	0.288	✔	C6KST2	12.709	1.51729e+07	9.06062e+07	1.94805e+07	6.49562e+07	4	4	18.9	18.9	106	6.9117e-12	28
	Respiratory chain complex IV	45-60	54	C6S3C0	PF3D7_1003100	Uncharacterized protein	-7.04731	0.987925	0.856	✔	C6S3C0	10.717	2.03617e+07	1.91752e+08	45934638	2.61543e+08	6	6	43.6	43.6	94	6.148e-69	95
	Respiratory chain complex IV	45-60	54	C6S3D5	PF3D7_1025800	Uncharacterized protein	-7.47727	0.813898	0.766	✔	C6S3D5	8.1934	7.20875e+07	3.23138e+08	60146294	303772967	3	3	44.8	44.8	67	4.4032e-52	49
	Respiratory chain complex IV	45-60	54	C6S3G9	PF3D7_1125600	Uncharacterized protein	-7.10386	0.965037	0.526	✔	C6S3G9	9.9695	4.17538e+07	2.6231e+08	44945231	273393850	5	5	54.2	54.2	83	6.0374e-10	57
	Respiratory chain complex IV	45-60	54	O77359	PF3D7_0310800	Uncharacterized protein	-9.66867	-0.073082	0.192	✔	O77359	12.738	0	0	0	1260700	1	1	21.1	21.1	109	0.0024828	2
	Respiratory chain complex IV	45-60	54	O97246	PF3D7_0306500	Cytochrome c oxidase subunit ApiCOX35, putative	-7.12599	0.956077	0.714	✔	O97246	36.391	4.63842e+07	3.26779e+08	46663754	4.4573e+08	15	15	41.1	41.1	299	7.2805e-222	396
	Respiratory chain complex IV	45-60	54	Q7HP04	coI	Cytochrome c oxidase subunit 1	-8.14664	0.542966	0.666	✔	Q7HP04	56.969	9.8328e+06	4.36525e+07	18912944	114124858	3	3	7	7	512	1.0227e-59	43
	Respiratory chain complex IV	45-60	54	Q7HP05	coxIII	Cytochrome c oxidase subunit 3	-9.02028	0.189358	0.522	✔	Q7HP05	32.264	3.67429e+06	4.63091e+07	8365535	52662604	1	1	6.5	6.5	279	5.5061e-34	32
	Respiratory chain complex IV	45-60	54	Q8I2M9	PF3D7_0928000.1	Cytochrome c oxidase subunit 6B, putative	-7.93783	0.627483	0.572	✔	Q8I2M9	12.224	1.69662e+07	9.58159e+07	19703656	56451077	4	4	52.4	52.4	103	5.8684e-64	61
	Respiratory chain complex IV	45-60	54	Q8I2N1	PF3D7_0927800	Cytochrome c oxidase subunit 5B, putative	-7.12689	0.955712	0.858	✔	Q8I2N1	32.364	2.21628e+07	2.50926e+08	4.32086e+07	4.194e+08	10	10	53.8	53.8	273	0	212
	Respiratory chain complex IV	45-60	54	Q8I2Z5	PF3D7_0915700	Cytochrome c oxidase subunit ApiCOX30, putative	-6.77243	1.09918	0.478	✔	Q8I2Z5	22.438	3.12163e+07	2.56769e+08	43189822	4.2329e+08	10	10	64.6	64.6	189	0	234
	Respiratory chain complex IV	45-60	54	Q8I3N1	PF3D7_0523300	Cytochrome c oxidase subunit ApiCOX18, putative	-8.01118	0.597794	0.522	✔	Q8I3N1	15.603	2.77425e+07	1.31609e+08	10286723	130212842	7	7	56.9	56.9	130	1.291e-181	57
	Respiratory chain complex IV	45-60	54	Q8I6V2	PF3D7_1430900	Cytochrome c oxidase subunit 2, putative	-7.04542	0.988691	0.858	✔	Q8I6V2	19.786	1.70251e+07	3.92012e+08	69001946	4.57353e+08	9	9	73.8	73.8	172	6.2709e-276	153
	Respiratory chain complex IV	45-60	54	Q8IC02	PF3D7_0708700	Cg8 protein	-7.07567	0.976444	0.43	✔	Q8IC02	27.55	4.62987e+07	2.66032e+08	43585120	5.06581e+08	10	10	26.8	26.8	228	3.4491e-274	211
	Respiratory chain complex IV	45-60	54	Q8IJH6	PF3D7_1022900	CDGSH iron-sulfur domain-containing protein, putative	-7.11538	0.960373	0.762	✔	Q8IJH6	13.87	2.76557e+07	2.08413e+08	55297641	436173115	7	7	63.6	63.6	118	2.7193e-27	110
	Respiratory chain complex IV	45-60	54	Q8IKI8	PF3D7_1465000	Cytochrome c oxidase subunit ApiCOX25, putative	-7.19748	0.927144	0.526	✔	Q8IKI8	33.254	2.39719e+07	2.59777e+08	4.34745e+07	3.72455e+08	14	14	45	45	278	1.1844e-154	342
	Respiratory chain complex IV	45-60	54	Q8IL73	PF3D7_1439600	Cytochrome c oxidase subunit ApiCOX26, putative	-6.40298	1.24872	0.858	✔	Q8IL73	22.559	5.7743e+07	5.94105e+08	98526997	8.98714e+08	12	12	72.2	72.2	180	0	290
	Respiratory chain complex IV	45-60	54	Q8IM67	PF3D7_1402200	Cytochrome c oxidase subunit ApiCOX19, putative	-8.01309	0.597019	0.618	✔	Q8IM67	22.116	1.57238e+07	1.40439e+08	2.25141e+07	2.13343e+08	7	7	44.1	44.1	188	7.3695e-250	89
	Respiratory chain complex III	35-45	28	Q8I3N3	PF3D7_0523100	Mitochondrial-processing peptidase subunit alpha, putative	-4.82101	1.81071	0.808	✔	Q8I3N3	61.772	2.37163e+08	1.54338e+09	2.62004e+08	1.66576e+09	42	42	73.2	73.2	534	0	983
	Respiratory chain complex III	35-45	28	Q8I6U9	PF3D7_1462700	Cytochrome c1, putative	-6.04334	1.33543	0.952	✔	Q8I6U9	46.186	6.02929e+07	5.4625e+08	93251545	6.22638e+08	20	20	45.4	45.4	394	0	251
	Respiratory chain complex III	35-45	28	Q8IB13	PF3D7_0817800	Uncharacterized protein	-6.25659	1.25251	0.81	✔	Q8IB13	6.1592	5.93525e+07	5.18151e+08	66698635	262523979	3	3	55.6	55.6	54	4.4844e-09	12
	Respiratory chain complex III	35-45	28	Q8IBM6	PF3D7_0722700	Uncharacterized protein	-5.34897	1.60542	0.904	✔	Q8IBM6	9.5018	7.06684e+07	1.12333e+09	167203267	1102482218	6	6	43	43	79	9.0296e-110	71
	Respiratory chain complex III	35-45	28	Q8IJS2	PF3D7_1012300	Cytochrome b-c1 complex subunit 7, putative	-4.75826	1.83511	0.952	✔	Q8IJS2	23.019	1.98118e+08	1.87135e+09	260864738	1.91418e+09	15	15	78.6	78.6	192	0	310
	Respiratory chain complex III	35-45	28	Q8ILJ5	PF3D7_1426900	Cytochrome b-c1 complex subunit 6	-8.12241	0.527021	0.43	✔	Q8ILJ5	10.587	911928	3.26338e+07	5072570	10834470	3	3	51.1	51.1	88	1.4018e-13	13
	Respiratory chain complex III	45-60	23	A0A5K1K9E9	PF3D7_1326000	Uncharacterized protein	-5.67239	1.54443	0.524	✔	A0A5K1K9E9	19.284	1.46142e+08	1.0891e+09	219599454	1062815783	11	11	60.1	60.1	163	0	227
	Respiratory chain complex III	45-60	23	C0H4H6	PF3D7_0622600	Cytochrome b-c1 complex subunit 9, putative	-6.10207	1.37051	1	✔	C0H4H6	11.696	9.96559e+07	1.04076e+09	154445000	1279924807	6	6	53.1	53.1	96	3.3596e-78	140
	Respiratory chain complex III	45-60	23	Q7HP03	coxI	Cytochrome b	-6.34874	1.27068	0.954	✔	Q7HP03	43.376	8.88372e+07	9.55751e+08	132522708	759621623	6	6	16	16	376	2.8475e-118	138
	Respiratory chain complex III	45-60	23	Q8I2I2	PF3D7_0933600	Mitochondrial-processing peptidase subunit beta, putative	-5.20989	1.73163	0.668	✔	Q8I2I2	55.734	2.42676e+08	1.96643e+09	293665925	1.83262e+09	33	33	56	56	484	0	842
	Respiratory chain complex III	45-60	23	Q8I3N3	PF3D7_0523100	Mitochondrial-processing peptidase subunit alpha, putative	-5.20766	1.73253	1	✔	Q8I3N3	61.772	2.37163e+08	1.54338e+09	2.62004e+08	1.66576e+09	42	42	73.2	73.2	534	0	983
	Respiratory chain complex III	45-60	23	Q8I6U9	PF3D7_1462700	Cytochrome c1, putative	-6.41644	1.24327	1	✔	Q8I6U9	46.186	6.02929e+07	5.4625e+08	93251545	6.22638e+08	20	20	45.4	45.4	394	0	251
	Respiratory chain complex III	45-60	23	Q8IBM6	PF3D7_0722700	Uncharacterized protein	-5.77031	1.5048	0.812	✔	Q8IBM6	9.5018	7.06684e+07	1.12333e+09	167203267	1102482218	6	6	43	43	79	9.0296e-110	71
	Respiratory chain complex III	45-60	23	Q8IJS2	PF3D7_1012300	Cytochrome b-c1 complex subunit 7, putative	-5.4793	1.62259	1	✔	Q8IJS2	23.019	1.98118e+08	1.87135e+09	260864738	1.91418e+09	15	15	78.6	78.6	192	0	310
	Respiratory chain complex III	45-60	23	Q8IL75	PF3D7_1439400	Cytochrome b-c1 complex subunit Rieske, putative	-5.04794	1.79718	1	✔	Q8IL75	40.981	3.02228e+08	1.76276e+09	3.55925e+08	2072362010	26	26	60.3	60.3	355	0	690
	Respiratory chain complex III	45-60	23	Q8ILJ5	PF3D7_1426900	Cytochrome b-c1 complex subunit 6	-8.20051	0.521162	0.762	✔	Q8ILJ5	10.587	911928	3.26338e+07	5072570	10834470	3	3	51.1	51.1	88	1.4018e-13	13
	Respiratory chain complex III	45-60	23	Q9NLB3	PF3D7_0306000	Uncharacterized protein	-6.82369	1.07844	1	✔	Q9NLB3	17.02	9.8913e+07	4.84729e+08	70298602	447410534	6	6	45.3	45.3	137	0	81
	ATP synthase	35-45	21	A0A5K1K943	PF3D7_1360000	ATP synthase-associated protein, putative	-9.85028	-0.144827	0.904	✔	A0A5K1K943	21.562	7.41115e+06	1.34964e+07	864300	5911600	5	5	36.7	36.7	177	8.5241e-10	11
	ATP synthase	35-45	21	C6KSV8	PF3D7_0611300	ATP synthase-associated protein, putative	-9.50209	-0.00943921	0.812	✔	C6KSV8	33.476	1.33344e+06	1.11176e+07	965826	9.01312e+06	4	4	18.2	18.2	280	1.309e-13	27
	ATP synthase	35-45	21	Q8I267	PF3D7_0107400	ATP synthase-associated protein, putative	-9.6235	-0.0566472	0.858	✔	Q8I267	18.763	238156	1.53437e+07	822677	6732946	3	3	24.2	24.2	153	2.5413e-07	13
	ATP synthase	35-45	21	Q8I399	PF3D7_0905000	Uncharacterized protein	-10.2485	-0.29965	0.952	✔	Q8I399	34.031	8.46922e+06	1.03131e+07	1679745	8.69035e+06	7	7	31.3	31.3	281	3.9217e-18	17
	ATP synthase	35-45	21	Q8I6T7	PF3D7_1311300	ATP synthase subunit gamma	-9.25306	0.0873906	0.668	✔	Q8I6T7	35.755	3.19284e+06	2.17129e+07	994961	9.52124e+06	10	10	39.9	39.9	311	2.9874e-44	24
	ATP synthase	35-45	21	Q8IHT7	PF3D7_1142800	ATP synthase-associated protein, putative	-9.30133	0.0686216	1	✔	Q8IHT7	35.452	7.09853e+06	2.48448e+07	1420826	1.33436e+07	10	10	34.7	34.7	297	1.0631e-25	35
	ATP synthase	35-45	21	Q8IIB2	PF3D7_1125100	ATP synthase F0 subunit b-like protein, putative	-9.49286	-0.00585383	0.766	✔	Q8IIB2	59.25	2.48102e+07	2.20083e+07	1.27114e+06	1.22999e+07	14	14	31.9	31.9	496	2.4778e-41	28
	TRXR complex	45-60	1041	P61076	PF3D7_0923800	Thioredoxin reductase	-8.42628	0.42978	0.81	?	P61076	68.697	273176	287010	500696	1.45544e+06	4	4	13.5	13.5	617	6.0587e-09	8
	Concavalin A complex	45-60	299	Q8I5L9	PF3D7_1218800	Secreted ookinete protein, putative	-6.23798	1.3155	1	?	Q8I5L9	39.631	1.03013e+08	5.459e+08	135348695	2.42341e+08	12	12	52.1	52.1	349	0	429
	Concavalin A complex	45-60	299	Q8IBM1	PF3D7_0723200	Uncharacterized protein	-7.73132	0.711066	1	?	Q8IBM1	41.027	1.11367e+07	9.9454e+07	30109718	49697238	16	16	55.3	55.3	358	0	157
	Mitochondrial carrier complex	35-45	158	Q8I254	PF3D7_0108800	Mitochondrial carrier protein, putative	-7.8713	0.624663	0.57	?	Q8I254	42.501	1.73049e+07	1.03526e+08	1.94101e+07	1.82294e+08	17	17	50.3	50.3	360	1.5617e-211	274
	Mitochondrial carrier complex	35-45	158	Q8I623	PF3D7_1202200	Mitochondrial phosphate carrier protein	-5.74344	1.45204	0.238	?	Q8I623	36.801	1.26889e+08	8.13452e+08	122224748	1.41637e+09	23	23	60.5	60.5	324	0	506
	Mitochondrial carrier complex	35-45	158	Q8IJG0	PF3D7_1024500	Uncharacterized protein	-10.3942	-0.356323	0.57	?	Q8IJG0	30.918	0	3.99931e+06	1.05466e+06	1.49591e+07	5	5	22.3	22.3	264	1.6548e-20	38
	Mitochondrial carrier complex	35-45	158	A0A143ZWS9	PF3D7_0810700	HIG1 domain-containing protein	-8.78623	0.268909	0.526	?	A0A143ZWS9	16.803	2.31381e+06	1.92955e+07	2517241	5.55875e+07	3	3	19.1	19.1	141	3.2366e-08	31
	Calcium Binding Interaction	45-60	894	Q8I3X7	PF3D7_0513000	Uncharacterized protein	-5.8065	1.49015	1	?	Q8I3X7	31.039	1.19014e+08	5.64909e+08	200224470	3.17368e+08	13	13	66.9	66.9	269	0	413
	Calcium Binding Interaction	45-60	894	Q8IIH8	PF3D7_1118900	Uncharacterized protein	-6.88468	1.05375	1	?	Q8IIH8	28.851	3.93216e+07	1.72743e+08	6.12892e+07	1.24774e+08	12	12	62.9	62.9	248	1.2143e-232	156
	PFS47 Complex	25-35	303	Q8IDN0	PF3D7_1346800	Female gametocyte surface protein P47	-6.12226	1.56416	1	?	Q8IDN0	50.824	5.93025e+08	7.97907e+08	2.02234e+08	1.272e+09	30	30	64.9	63.6	439	0	1016
	PFS47 Complex	25-35	303	Q8I1R8	PF3D7_0417000	Uncharacterized protein	-7.77441	0.913086	0.666	?	Q8I1R8	32.865	1.10321e+08	1.68926e+08	38337612	233879187	7	7	32.4	32.4	275	4.092e-94	182
	PFS47 Complex	35-45	56	Q8IDN0	PF3D7_1346800	Female gametocyte surface protein P47	-5.76118	1.44515	0.952	?	Q8IDN0	50.824	5.93025e+08	7.97907e+08	2.02234e+08	1.272e+09	30	30	64.9	63.6	439	0	1016
	PFS47 Complex	35-45	56	Q8I1R8	PF3D7_0417000	Uncharacterized protein	-7.25913	0.862691	0.952	?	Q8I1R8	32.865	1.10321e+08	1.68926e+08	38337612	233879187	7	7	32.4	32.4	275	4.092e-94	182
