# Supplementary material for: Analysis of Complexome Profiles with the Gaussian Interaction Profiler (GIP) Reveals Novel Protein Complexes in Plasmodium falciparum
Source: J Proteome Res. 2024 Sep 12;23(10):4467–79. doi: 10.1021/acs.jproteome.4c00414 (PMC11459595; doi:10.1021/acs.jproteome.4c00414)
Supplement: Supplementary file 3 — pr4c00414_si_003.xlsx [file pr4c00414_si_003.xlsx]

## Sheet: Sheet1
													Slice nr.	Membrane
	Membrane												1	33.2156
	Protein	Slice	Mr (kDa)										2	36.9483
													3	41.1005
BHM	CII	13	123										4	45.7193
	CIV	18	205										5	50.8571
	CIII2	27	485										6	56.5723
	CV*	30	700										7	62.9298
	CI	33	1000										8	70.0017
	CV2	35	1400										9	77.8684
	S0	37	1500										10	86.6191
	S1	38	1700										11	96.3531
	S2	39	1900										12	107.181
													13	119.226
													14	132.624
													15	147.528
													16	164.107
													17	182.549
													18	203.064
													19	225.884
													20	251.268
													21	279.505
													22	310.915
													23	345.855
													24	384.722
													25	427.956
													26	476.049
													27	529.546
													28	589.055
													29	655.252
													30	728.888
													31	810.799
													32	901.915
													33	1003.27
													34	1116.02
													35	1241.43
													36	1380.94
													37	1536.13
													38	1708.75
													39	1900.78
													40	2114.39
													41	2352
													42	2616.31
													43	2910.32
													44	3237.38
													45	3601.19
													46	4005.88
													47	4456.06
													48	4956.82
													49	5513.86
													50	6133.49
													51	6822.76
													52	7589.49
													53	8442.38
													54	9391.12
													55	10446.5
													56	11620.4
													57	12926.3
													58	14378.9
													59	15994.8
													60	17792.3
